# Supplementary material for: Anti-Cancer Effects of Artesunate in Human 3D Tumor Models of Different Complexity
Source: Int J Mol Sci. 2023 Apr 25;24(9):7844. doi: 10.3390/ijms24097844 (PMC10178545; doi:10.3390/ijms24097844)
Supplement: Supplementary file 1 [file ijms-24-07844-s001.zip]

Archive with 2 entries (2 files):
- ijms-2360088-supplementary-Table S3.pdf
- ijms-2360088-supplementary-Tables S1 and S2.pdf
